# Supplementary material for: Perspectives of Nursing Students on Hybrid Simulation-Based Learning Clinical Experience: A Text-Mining Analysis
Source: Nurs Rep. 2024 Apr 18;14(2):988–99. doi: 10.3390/nursrep14020074 (PMC11036196; doi:10.3390/nursrep14020074)
Supplement: Supplementary file 1 [file nursrep-14-00074-s001.zip]

Archive with 1 entries (1 files):
- nursrep-2929380-supplementary.pdf
